# Supplementary material for: Measurement of the Photothermal Conversion Efficiency of CNT Films Utilizing a Raman Spectrum
Source: Nanomaterials (Basel). 2022 Mar 27;12(7):1101. doi: 10.3390/nano12071101 (PMC9000262; doi:10.3390/nano12071101)
Supplement: Supplementary file 1 [file nanomaterials-12-01101-s001.zip]

Archive with 1 entries (1 files):
- nanomaterials-1630228-supplementary.pdf
